# Supplementary material for: Effects of Increasing Farmed Salmon Intake to the Recommended Fish-Intake Amounts on Lipid Profile in Young Women: An 8-Week Intervention Study
Source: Nutrients. 2024 Nov 26;16(23):4051. doi: 10.3390/nu16234051 (PMC11643451; doi:10.3390/nu16234051)
Supplement: Supplementary file 1 [file nutrients-16-04051-s001.zip]

Archive with 1 entries (1 files):
- nutrients-3318907-supplementary.pdf
